# Supplementary material for: Usefulness of continuous probability distributions of rates for modelling radionuclide biokinetics in humans and animals
Source: Sci Rep. 2019 Feb 4;9:1218. doi: 10.1038/s41598-018-38046-9 (PMC6362015; doi:10.1038/s41598-018-38046-9)
Supplement: Supplementary file 1 — Supplementary Dataset 1 [file 41598_2018_38046_MOESM1_ESM.csv]

Time (hours)	ln radioactivity
1	3.620647729
1	3.859597949
1	3.59742449
2	3.678252932
2	3.581573655
2	3.733611662
24	3.188111584
24	3.333607954
24	3.130527976
48	3.040049628
48	2.923241058
48	2.941086738
48	3.169815191
48	2.963033186
72	2.779830363
72	2.854131663
72	2.65427562
72	3.154088899
72	2.79034924
