# Supplementary material for: Usefulness of continuous probability distributions of rates for modelling radionuclide biokinetics in humans and animals
Source: Sci Rep. 2019 Feb 4;9:1218. doi: 10.1038/s41598-018-38046-9 (PMC6362015; doi:10.1038/s41598-018-38046-9)
Supplement: Supplementary file 2 — Supplementary Dataset 2 [file 41598_2018_38046_MOESM2_ESM.csv]

Wild boar			Black bear			Sika deer			Ocellate spot skate
Time since 9/1/2011 in 100-day intervals	ln radioactivity		Time since 9/1/2011 in 100-day intervals	ln radioactivity		Time since 9/1/2011 in 100-day intervals	ln radioactivity		Time since 4/1/2012 in 100-day intervals	ln radioactivity
0.04	9.61580548		0.04	5.480638923		0.31	6.131226489		0.03	3.688879454
0.09	7.863266724		0.07	4.941642423		0.83	3.17805383		0.03	4.33073334
0.12	5.135798437		0.37	3.761200116		0.87	6.086774727		0.03	4.700480366
0.14	6.429719478		0.55	4.442651256		0.9	5.347107531		0.03	5.438079309
0.2	6.779921907		0.81	6.606650186		1.08	4.941642423		0.03	5.940171253
0.21	7.377758908		0.86	5.010635294		1.1	5.438079309		0.1	5.480638923
0.24	6.551080335		0.86	4.941642423		1.16	6.345636361		0.1	5.886104031
0.25	6.646390515		0.86	3.951243719		1.63	5.075173815		0.17	3.496507561
0.3	5.940171253		0.87	4.86753445		1.65	4.787491743		0.17	3.761200116
0.31	7.003065459		0.88	3.401197382		4.25	5.247024072		0.17	4.356708827
0.34	6.887552572		0.89	6.01615716		5.1	2.944438979		0.17	4.49980967
0.36	7.740664402		0.95	7.549609165		5.27	2.302585093		0.24	3.860729711
0.36	6.907755279		1.12	4.941642423		7.84	2.772588722		0.24	5.446737372
0.36	7.003065459		1.15	7.003065459		7.86	2.995732274		0.24	5.908082938
0.36	5.736572297		1.46	5.347107531		8.06	4.094344562		0.38	4.727387819
0.36	6.907755279		2.68	6.040254711		8.59	2.091864062		0.38	5.272999559
0.39	6.476972363		2.71	5.480638923		8.67	3.951243719		0.38	5.38907173
0.42	7.170119543		2.81	5.075173815		8.71	4.521788577		0.38	5.736572297
0.43	5.010635294		2.84	3.988984047		10.11	4.394449155		0.45	4.401829262
0.46	8.318742253		2.86	5.634789603		10.3	2.833213344		0.45	5.991464547
0.46	6.363028104		2.87	6.01615716		10.38	3.871201011		0.52	5.214935758
0.48	6.907755279		2.97	4.700480366		11.32	3.555348061		0.52	6.086774727
0.48	5.886104031		3	5.247024072		12.33	2.63905733		0.59	3.356897123
0.5	5.598421959		3.01	4.86753445		12.56	4.442651256		0.59	4.377014093
0.51	5.010635294		3.02	6.29156914		14.11	2.564949357		0.59	5.293304825
0.51	6.646390515		3.1	4.060443011		14.59	2.944438979		0.66	4.191168747
0.51	7.377758908		3.12	3.610917913		14.95	3.583518938		0.66	5.252273428
0.53	6.536691598		3.23	3.044522438		15.17	3.465735903		0.73	3.718438256
0.54	5.736572297		3.24	3.891820298		16.27	1.887069649		0.73	4.329416684
0.54	6.907755279		3.29	4.204692619		17.25	4.094344562		0.73	4.439115602
0.54	8.216088099		3.33	2.708050201		17.32	3.091042453		0.73	4.912654886
0.56	6.768493212		3.33	5.768320996		17.43	4.143134726		0.8	4.328098293
0.58	8.648221454		3.34	3.737669618		17.5	3.555348061		0.8	5.361292166
0.6	6.606650186		3.36	4.941642423		17.51	3.044522438		0.87	4.117409835
0.6	6.907755279		3.39	3.496507561		17.53	3.496507561		0.87	4.828313737
0.6	7.43838353		3.4	4.605170186		17.54	2.48490665		0.87	6.173786104
0.64	7.003065459		3.4	4.787491743		17.58	2.772588722		0.94	3.895893623
0.67	4.941642423		3.4	5.075173815		17.74	4.276666119		0.94	5.723585102
0.68	6.70930434		3.41	3.80666249		18.48	3.610917913		1.01	3.795489189
0.69	5.966146739		3.41	5.298317367		18.63	5.247024072		1.01	5.135798437
0.75	6.845879875		3.41	4.700480366		18.75	4.17438727		1.01	5.743003188
0.77	6.272877007		3.43	4.700480366		18.76	3.33220451		1.08	3.676300672
0.77	6.672032945		3.44	4.110873864		18.8	3.526360525		1.08	5.111987788
0.78	7.170119543		3.49	4.941642423		18.84	3.17805383		1.08	5.680172609
0.8	5.768320996		3.49	5.886104031		19.7	3.555348061		1.15	4.58394655
0.81	5.247024072		3.51	4.234106505		19.7	2.397895273		1.15	4.804021045
0.82	6.522092798		3.53	3.091042453					1.22	3.242592351
0.83	6.476972363		3.53	5.347107531					1.22	5.986452005
0.83	6.8134446		3.54	4.605170186					1.29	3.799973502
0.84	7.003065459		3.55	4.86753445					1.29	5.484796933
0.85	6.507277712		3.55	3.688879454					1.37	2.721295428
0.88	7.170119543		3.56	4.430816799					1.37	3.62700405
0.88	6.131226489		3.56	4.700480366					1.37	3.742420221
0.9	4.454347296		3.56	4.700480366					1.37	4.115779843
0.9	5.886104031		3.57	5.857933154					1.37	4.804021045
0.9	5.075173815		3.57	5.966146739					1.37	5.214935758
0.9	7.003065459		3.59	3.433987204					1.43	4.104294893
0.92	6.907755279		3.6	4.077537444					1.43	4.226833745
0.92	6.56526497		3.6	5.634789603					1.43	4.403054002
0.92	6.8134446		3.64	3.295836866					1.43	6.276643489
0.93	5.393627546		3.64	3.33220451					1.5	4.852030264
0.93	8.131530711		3.64	6.086774727					1.5	5.318119994
0.94	6.768493212		3.67	5.560681631					1.57	3.214867803
0.94	7.244227516		3.69	4.605170186					1.57	4.836281907
0.96	9.472704636		3.71	3.63758616					1.57	5.198497031
0.97	6.152732695		3.71	3.761200116					1.57	5.38907173
0.97	6.173786104		3.73	3.218875825					1.64	6.204557763
0.98	6.445719819		3.75	4.700480366					1.71	4.257030144
1.01	6.345636361		3.77	4.110873864					1.71	4.540098189
1.03	7.60090246		3.81	5.560681631					1.71	4.634728988
1.07	6.606650186		3.81	5.480638923					1.71	5.049856007
1.07	6.309918278		3.84	5.347107531					1.78	3.496507561
1.1	7.43838353		3.98	6.461468176					1.78	4.779123493
1.11	5.669880923		3.99	4.094344562					1.85	3.39785848
1.11	6.835184586		3.99	6.492239835					1.85	4.053522568
1.13	6.01615716		4.02	4.532599493					1.92	4.21508618
1.15	6.633318433		4.04	7.003065459					1.99	3.437207819
1.18	6.194405391		4.05	3.135494216					1.99	4.494238625
1.18	6.309918278		4.06	4.304065093					1.99	4.504244267
1.19	7.003065459		4.11	2.564949357					1.99	5.81711116
1.19	5.521460918		4.13	4.143134726					2.06	3.173878459
1.21	7.170119543		4.41	6.063785209					2.06	3.990834186
1.21	6.791221463		4.44	5.135798437					2.06	4.440295543
1.21	7.740664402		4.55	4.787491743					2.06	4.663439094
1.23	6.109247583		4.68	5.480638923					2.06	4.828313737
1.24	4.700480366		4.88	5.799092654					2.13	2.674148649
1.26	6.476972363		4.96	4.382026635					2.13	3.908014984
1.27	6.063785209		5.01	5.560681631					2.13	4.298645026
1.27	6.856461985		6.13	4.605170186					2.13	5.66296048
1.28	6.234410726		6.37	4.584967479					2.2	4.417635062
1.28	7.170119543		6.45	4.127134385					2.2	4.56017282
1.32	6.234410726		6.47	5.075173815					2.2	4.890349128
1.33	6.429719478		6.5	4.204692619					2.2	5.068904202
1.35	7.090076836		6.52	5.480638923					2.2	5.198497031
1.36	5.135798437		6.72	3.401197382					2.27	3.583518938
1.36	6.684611728		6.73	5.438079309					2.27	4.039536326
1.37	7.549609165		6.86	4.17438727					2.27	4.058717385
1.37	5.940171253		6.92	3.988984047					2.27	4.117409835
1.38	4.700480366		6.95	4.127134385					2.34	2.351375257
1.4	4.787491743		6.96	4.787491743					2.34	3.077312261
1.4	7.244227516		6.98	3.36729583					2.34	4.276666119
1.41	6.733401892		6.98	5.135798437					2.34	5.327876169
1.42	6.086774727		6.99	3.33220451					2.34	5.459585514
1.43	4.605170186		7.01	5.347107531					2.41	3.964615456
1.43	6.445719819		7.08	4.025351691					2.41	4.804021045
1.44	5.669880923		7.09	3.784189634					2.48	3.658420247
1.44	7.43838353		7.1	5.480638923					2.48	4.183575696
1.44	5.598421959		7.11	3.988984047					2.48	4.94875989
1.45	5.913503006		7.13	5.966146739					2.55	2.856470206
1.46	6.445719819		7.21	4.158883083					2.55	3.591817741
1.46	6.461468176		7.23	5.010635294					2.55	4.342505877
1.46	5.799092654		7.25	5.298317367					2.55	4.588024027
1.48	6.363028104		7.29	3.465735903					2.62	3.058707073
1.49	7.003065459		7.39	6.779921907					2.62	3.401197382
1.49	6.756932389		7.4	6.620073207					2.62	3.701301974
1.5	6.396929655		7.42	3.63758616					2.62	4.469350463
1.5	6.522092798		7.52	6.086774727					2.69	3.75419892
1.52	6.620073207		7.52	5.347107531					2.69	3.869115504
1.54	6.593044534		7.89	4.025351691					2.69	4.163559631
1.56	5.135798437		8.11	5.347107531					2.69	5.087596335
1.56	6.492239835		8.13	6.272877007					2.69	5.393627546
1.56	6.779921907		8.22	4.605170186					2.83	4.429625613
1.56	6.745236349		8.25	5.075173815					2.9	3.407841924
1.62	6.856461985		8.59	4.465908119					2.9	3.493472658
1.63	7.090076836		9.74	4.276666119					2.9	4.398146017
1.66	6.234410726		9.77	5.828945618					2.9	4.508659286
1.69	5.966146739		9.81	4.043051268					2.9	4.787491743
1.7	6.396929655		9.9	5.438079309					2.9	5.370638028
1.71	5.521460918		9.91	3.737669618					2.9	5.641907071
1.71	6.040254711		9.93	3.33220451					2.97	2.287471455
1.74	6.733401892		9.97	3.091042453					2.97	4.430816799
1.74	5.703782475		10	5.247024072					2.97	5.613128106
1.78	6.272877007		10.01	5.135798437					3.04	3.095577609
1.78	6.327936784		10.02	3.850147602					3.04	4.634728988
1.79	6.429719478		10.08	4.369447852					3.04	4.709530201
1.8	7.43838353		10.11	3.555348061					3.11	2.501435952
1.82	4.276666119		10.13	4.521788577					3.11	3.6558396
1.82	5.913503006		10.15	4.060443011					3.11	3.845883203
1.84	6.194405391		10.28	4.700480366					3.11	5.056245805
1.85	6.461468176		10.3	3.63758616					3.11	5.267858159
1.85	5.634789603		10.39	4.521788577					3.18	3.401197382
1.85	6.733401892		10.41	5.799092654					3.18	3.520460802
1.85	6.791221463		10.43	4.941642423					3.18	3.597312261
1.87	5.438079309		10.5	3.044522438					3.18	3.985273467
1.9	2.48490665		10.52	4.418840608					3.18	4.222444565
1.92	4.86753445		10.53	2.833213344					3.25	3.698829785
1.94	3.583518938		10.55	4.094344562					3.25	4.094344562
1.96	3.610917913		10.55	4.204692619					3.25	4.770684624
1.96	4.787491743		10.56	2.63905733					3.32	3.854393893
1.96	3.784189634		10.56	5.480638923					3.32	4.398146017
2.06	5.768320996		10.56	4.304065093					3.39	4.120661871
2.67	5.736572297		10.57	2.944438979					3.39	4.663439094
2.67	6.040254711		10.57	2.772588722					3.39	5.370638028
2.72	4.700480366		10.57	5.598421959					3.46	2.370243741
2.78	5.828945618		10.58	3.17805383					3.46	3.735285827
2.79	3.828641396		10.59	4.219507705					3.46	4.365643155
2.82	5.940171253		10.6	4.007333185					3.46	4.366912997
2.83	5.438079309		10.61	3.496507561					3.46	4.709530201
2.83	10.1266311		10.61	5.736572297					3.54	2.714694744
2.85	5.393627546		10.63	5.736572297					3.54	2.791165108
2.86	4.787491743		10.65	4.17438727					3.54	3.430756184
2.87	5.857933154		10.66	4.304065093					3.54	5.170483995
2.87	4.605170186		10.66	4.787491743					3.6	3.173878459
2.88	5.135798437		10.67	3.583518938					3.6	3.60004824
2.89	5.393627546		10.68	4.043051268					3.6	3.75419892
2.91	5.075173815		10.69	4.369447852					3.6	3.788724789
2.96	5.913503006		10.69	4.700480366					3.6	4.188138442
2.97	6.040254711		10.69	6.131226489					3.6	4.94875989
3.04	2.890371758		10.7	4.700480366					3.67	2.815408719
3.04	7.003065459		10.7	4.418840608					3.67	3.640214282
3.04	5.247024072		10.7	3.496507561					3.67	4.009149716
3.06	5.347107531		10.71	2.48490665					3.67	4.041295341
3.16	4.700480366		10.71	5.828945618					3.67	4.624972813
3.16	6.01615716		10.72	4.234106505					3.74	3.104586678
3.23	7.60090246		10.72	5.192956851					3.74	3.437207819
3.23	7.377758908		10.72	5.857933154					3.81	2.856470206
3.26	6.507277712		10.73	3.970291914					3.81	3.292126287
3.28	5.438079309		10.73	5.669880923					3.81	4.102643365
3.3	6.109247583		10.75	2.995732274					3.88	3.202746443
3.3	5.135798437		10.75	4.025351691					3.88	3.377587516
3.32	4.86753445		10.75	2.995732274					3.95	3.404525172
3.33	6.492239835		10.75	3.951243719					3.95	3.484312288
3.34	5.634789603		10.76	3.713572067					3.95	3.893859035
3.34	6.214608098		10.76	3.761200116					3.95	5.135798437
3.37	5.736572297		10.76	5.075173815					4.02	3.424262655
3.38	5.913503006		10.76	5.010635294					4.02	4.075841091
3.44	5.886104031		10.76	3.33220451					4.02	4.310799125
3.44	6.897704943		10.77	2.397895273					4.09	4.779123493
3.46	6.907755279		10.77	4.787491743					4.16	2.587764035
3.48	4.605170186		10.77	3.850147602					4.16	3.139832618
3.5	8.699514748		10.79	2.63905733					4.16	3.481240089
3.55	7.649692624		10.81	4.700480366					4.16	3.517497837
3.61	6.672032945		10.82	3.583518938					4.16	3.768152635
3.61	7.090076836		10.84	3.091042453					4.16	3.845883203
3.61	8.779557456		10.84	5.393627546					4.16	4.191168747
3.61	6.82437367		10.84	4.465908119					4.16	4.787491743
3.62	6.040254711		10.84	3.891820298					4.16	5.111987788
3.66	5.192956851		10.84	5.075173815					4.23	2.928523524
3.67	4.941642423		10.86	4.86753445					4.23	3.577947893
3.68	5.768320996		10.88	3.401197382					4.23	3.793239469
3.69	4.369447852		10.89	1.974081026					4.23	5.303304908
3.72	4.86753445		10.89	3.583518938					4.3	3.589059119
3.72	5.799092654		10.9	4.553876892					4.3	3.671224519
3.77	7.170119543		10.91	2.564949357					4.3	3.693866996
3.82	6.606650186		10.91	3.496507561					4.3	4.297285406
3.85	5.598421959		10.91	3.401197382					4.37	2.939161922
3.89	7.090076836		10.91	2.890371758					4.37	3.763522997
3.89	5.768320996		10.92	3.784189634					4.37	4.021773869
3.92	5.438079309		10.92	3.891820298					4.37	4.828313737
3.93	7.740664402		10.92	4.86753445					4.44	3.169685581
3.95	5.598421959		10.93	2.128231706					4.44	3.401197382
3.96	3.688879454		10.94	3.688879454					4.44	3.449987546
3.96	5.192956851		10.96	4.86753445					4.44	3.543853682
4.01	5.768320996		10.98	3.737669618					4.44	3.761200116
4.01	6.040254711		10.99	3.891820298					4.44	4.812184355
4.04	6.01615716		11	3.526360525					4.51	2.970414466
4.08	7.170119543		11.01	3.526360525					4.51	3.295836866
4.1	6.802394763		11.02	5.192956851					4.51	3.873282177
4.11	4.477336814		11.03	1.945910149					4.51	4.570578741
4.13	4.262679877		11.04	2.708050201					4.51	4.615120517
4.13	5.560681631		11.04	3.871201011					4.51	4.753590191
4.15	4.290459441		11.05	3.761200116					4.58	3.430756184
4.16	5.393627546		11.05	4.700480366					4.58	3.60004824
4.18	5.828945618		11.06	3.583518938					4.58	3.671224519
4.18	5.192956851		11.07	2.240709689					4.58	3.678829118
4.2	5.135798437		11.08	2.564949357					4.65	3.306886702
4.23	3.17805383		11.08	3.761200116					4.65	4.795790546
4.23	4.262679877		11.08	3.850147602					4.72	3.234749174
4.23	7.090076836		11.08	4.700480366					4.72	3.250374492
4.24	10.40426284		11.09	2.772588722					4.72	3.370738174
4.28	5.192956851		11.12	2.833213344					4.72	3.671224519
4.3	7.313220387		11.13	3.850147602					4.79	2.459588842
4.31	7.090076836		11.15	2.240709689					4.79	2.917770732
4.31	4.418840608		11.15	6.063785209					4.79	3.091042453
4.32	3.33220451		11.21	3.17805383					4.79	4.387014176
4.36	3.36729583		11.21	2.282382386					4.86	3.250374492
4.37	6.01615716		11.23	1.808288771					4.86	3.394508394
4.39	5.598421959		11.24	3.36729583					4.86	3.797733859
4.39	6.131226489		11.27	4.465908119					4.93	2.595254707
4.4	5.247024072		11.33	3.80666249					4.93	3.535145354
4.41	4.369447852		11.41	4.394449155					4.93	4.010962953
4.41	6.684611728		11.53	4.442651256					4.93	4.383275854
4.45	7.549609165		12.37	4.043051268					5	3.514526067
4.45	6.907755279		13.3	6.173786104					5	3.813307032
4.46	6.768493212		13.45	3.465735903					5.07	3.514526067
4.49	6.887552572		13.93	4.262679877					5.07	4.411585437
4.51	5.886104031		13.94	4.787491743					5.07	5.313205979
4.51	5.010635294		13.98	3.433987204					5.14	4.65396035
4.52	4.941642423		14.03	5.438079309					5.21	2.734367509
4.52	7.090076836		14.03	3.258096538					5.21	3.202746443
4.54	5.634789603		14.1	5.966146739					5.21	3.580737295
4.54	5.298317367		14.21	2.772588722					5.21	3.968403339
4.54	4.369447852		14.22	3.258096538					5.28	2.827313622
4.58	9.305650552		14.24	2.708050201					5.28	3.640214282
4.59	4.700480366		14.25	3.931825633					5.28	4.154184563
4.59	7.377758908		14.3	4.025351691					5.35	3.645449896
4.61	5.393627546		14.31	4.077537444					5.35	3.751854253
4.61	7.090076836		14.31	5.347107531					5.35	3.891820298
4.61	6.363028104		14.32	4.234106505					5.35	4.272490748
4.61	5.393627546		14.32	4.442651256					5.42	2.734367509
4.63	7.495541944		14.35	4.787491743					5.42	4.234106505
4.63	6.745236349		14.36	1.481604541					5.49	3.058707073
4.66	6.791221463		14.37	5.010635294					5.49	3.848017675
4.67	5.347107531		14.38	5.480638923					5.49	4.259859001
4.69	4.304065093		14.4	4.290459441					5.56	3.737669618
4.71	6.733401892		14.4	3.931825633					5.63	2.809402695
4.72	5.135798437		14.4	4.48863637					5.63	3.04927304
4.73	5.634789603		14.41	4.262679877					5.63	4.564348191
4.75	5.298317367		14.44	3.17805383					5.63	4.753590191
4.75	5.393627546		15.29	2.302585093					5.7	2.740840024
4.75	5.703782475		15.58	5.010635294					5.7	4.934473933
4.76	5.347107531		15.7	3.496507561					5.77	2.517696473
4.76	7.170119543		15.93	5.828945618					5.77	4.039536326
4.78	4.605170186		17.12	3.258096538					5.77	4.514150788
4.79	6.522092798		17.25	5.991464547					5.84	2.424802726
4.8	6.620073207		17.3	4.941642423					5.91	2.294552921
4.81	7.090076836		17.3	3.583518938					5.91	3.034952987
4.82	7.003065459		17.31	4.700480366					5.91	3.303216973
4.83	6.887552572		17.32	2.397895273					5.91	4.820281566
4.87	4.382026635		17.33	3.465735903					5.98	2.687847494
4.87	8.006367568		17.38	5.857933154					5.98	3.19047635
4.87	6.040254711		17.41	2.944438979					5.98	3.411147713
4.96	6.309918278		17.42	4.454347296					5.98	3.634951112
4.99	6.492239835		17.45	3.496507561					5.98	4.272490748
4.99	4.605170186		17.48	2.48490665					5.98	4.355425953
5.05	5.828945618		17.51	2.197224577					6.05	3.440418095
5.17	8.29404964		17.52	2.944438979					6.05	3.46885603
5.19	4.442651256		17.56	5.703782475					6.05	4.149463861
5.2	6.152732695		17.6	5.940171253					6.05	4.237000863
5.21	7.60090246		17.61	4.094344562					6.12	2.602689685
5.21	7.824046011		17.62	4.787491743					6.12	4.005513349
5.22	7.60090246		17.63	3.135494216					6.12	4.141546164
5.22	6.492239835		17.66	4.143134726					6.19	2.379546134
5.25	8.794824928		17.68	3.784189634					6.19	3.010620886
5.27	7.003065459		17.69	3.713572067					6.19	3.45946629
5.27	7.313220387		17.69	3.761200116					6.19	4.11414719
5.28	7.43838353		17.69	3.784189634					6.26	2.850706502
5.29	8.732304571		17.75	4.007333185					6.26	2.850706502
5.29	7.649692624		17.77	2.041220329					6.26	3.401197382
5.29	7.824046011		17.78	5.703782475					6.33	2.734367509
5.3	8.318742253		17.79	2.63905733					6.33	2.797281335
5.3	8.909235279		17.79	3.295836866					6.33	3.122364924
5.3	8.9226583		17.81	2.890371758					6.33	3.384390263
5.3	8.29404964		17.83	2.890371758					6.47	3.325036021
5.3	8.867850063		17.83	3.33220451					6.47	3.349904087
5.31	8.366370302		17.85	4.605170186					6.47	3.363841595
5.32	7.495541944		17.85	4.700480366					6.47	3.502549876
5.32	8.630521877		17.85	4.17438727					6.47	4.248495242
5.32	8.648221454		17.86	3.36729583					6.54	3.353406718
5.33	7.696212639		17.86	4.787491743					6.54	4.605170186
5.33	8.318742253		17.88	3.17805383					6.61	2.451005098
5.33	8.342839804		17.91	2.302585093					6.61	2.975529566
5.33	7.783224016		17.93	3.713572067					6.61	3.899950424
5.34	6.413458957		17.94	4.605170186					6.61	4.615120517
5.34	6.445719819		17.94	3.688879454					6.68	3.058707073
5.34	6.579251212		17.95	3.465735903					6.68	3.424262655
5.34	6.593044534		17.95	5.393627546					6.68	4.096009842
5.34	8.455317788		17.99	1.916922612					6.76	2.433613355
5.34	8.455317788		17.99	4.143134726					6.76	2.58021683
5.35	5.192956851		18	3.135494216					6.76	2.63905733
5.35	6.234410726		18	3.850147602					6.76	3.288401888
5.35	7.696212639		18	2.833213344					6.76	4.112511866
5.35	8.476371197		18	3.610917913					6.84	4.079230924
5.35	7.972466016		18.02	4.110873864					6.84	4.820281566
5.35	9.159047078		18.05	5.347107531					6.9	2.32238772
5.37	7.824046011		18.06	3.737669618					6.9	2.939161922
5.37	6.063785209		18.06	2.833213344					6.9	3.73289634
5.38	10.59663473		18.07	1.871802177					6.97	2.424802726
5.39	5.560681631		18.08	3.258096538					6.97	4.452019006
5.39	7.377758908		18.09	3.218875825					6.97	4.634728988
5.39	8.630521877		18.09	2.397895273					7.03	2.104134154
5.39	5.940171253		18.1	3.871201011					7.03	2.595254707
5.4	7.170119543		18.11	3.688879454					7.03	2.674148649
5.4	9.61580548		18.11	4.127134385					7.03	3.744787086
5.4	8.987196821		18.13	3.912023005					7.03	3.790984677
5.4	8.242756346		18.13	2.48490665					7.03	4.063885355
5.4	8.411832676		18.18	4.17438727					7.03	4.158883083
5.4	10.93310697		18.24	2.944438979					7.1	3.054001182
5.41	6.309918278		18.28	1.840549633					7.1	3.250374492
5.41	6.633318433		18.29	3.828641396					7.1	5.147494477
5.42	4.700480366		18.31	2.397895273					7.17	2.163323026
5.42	5.521460918		18.32	3.526360525					7.17	2.970414466
5.42	4.17438727		18.34	2.186051277					7.17	3.139832618
5.42	7.090076836		18.36	3.63758616					7.17	3.157000421
5.42	8.517193191		18.38	4.394449155					7.24	2.766319109
5.42	10.23995979		18.67	1.916922612					7.24	3.563882964
5.42	9.680344001		19.01	4.219507705					7.24	3.777348102
5.42	7.170119543		20.74	3.258096538					7.24	4.138361448
5.42	7.937374696		20.77	5.298317367					7.31	3.010620886
5.43	4.700480366		20.8	5.913503006					7.31	3.010620886
5.43	6.131226489								7.31	3.502549876
5.45	4.605170186								7.31	4.525044142
5.47	6.131226489								7.38	1.87946505
5.47	8.556413905								7.45	2.862200881
5.47	8.342839804								7.45	3.941581808
5.48	7.170119543								7.45	4.237000863
5.48	7.824046011								7.52	3.353406718
5.48	7.972466016								7.52	4.191168747
5.48	8.38935982								7.6	2.57261223
5.48	8.455317788								7.6	3.186352633
5.48	8.867850063								7.6	4.099332104
5.49	8.909235279								7.6	4.615120517
5.49	9.159047078								7.67	2.624668592
5.5	8.188689124								7.67	3.520460802
5.5	8.366370302								7.67	3.621670704
5.5	8.68270763								7.67	4.430816799
5.5	7.863266724								7.73	2.856470206
5.5	8.131530711								7.73	3.437207819
5.5	7.863266724								7.73	4.294560609
5.5	8.188689124								7.73	5.023880521
5.51	5.913503006								7.8	1.83736998
5.51	6.907755279								7.8	2.694627181
5.51	5.393627546								7.8	2.772588722
5.51	8.612503371								7.8	3.749504076
5.51	8.794824928								7.8	3.78191432
5.52	9.392661929								7.8	3.955082495
5.53	8.318742253								7.8	4.12552018
5.53	8.342839804								7.8	4.663439094
5.53	8.455317788								7.87	2.066862759
5.53	8.476371197								7.87	2.610069793
5.53	6.173786104								7.87	2.93385687
5.54	4.700480366								7.87	3.317815773
5.54	10.49127422								7.87	3.56671182
5.55	8.71604405								7.87	4.216562195
5.55	8.961879013								7.94	2.766319109
5.56	9.104979856								7.94	2.980618636
5.56	8.268731832								7.94	3.005682604
5.56	5.192956851								7.94	3.135494216
5.57	9.104979856								7.94	3.502549876
5.57	11.01862914								8.01	2.867898902
5.58	6.040254711								8.01	3.020424886
5.58	6.109247583								8.08	2.091864062
5.59	8.342839804								8.08	2.105352923
5.59	5.940171253								8.08	2.960105096
5.6	5.010635294								8.08	3.80666249
5.62	5.560681631								8.08	3.850147602
5.69	6.413458957								8.15	2.32238772
5.7	4.700480366								8.15	3.864931398
5.74	3.433987204								8.15	3.921973336
5.99	4.262679877								8.22	2.895911938
6.15	6.56526497								8.22	3.380994674
6.18	7.901007052								8.22	3.77505715
6.22	6.29156914								8.22	3.939638172
6.23	5.991464547								8.22	4.480740108
6.31	7.696212639								8.29	2.406945108
6.34	5.192956851								8.29	2.980618636
6.38	6.845879875								8.29	3.148453361
6.42	7.649692624								8.29	3.198673118
6.45	4.465908119								8.29	3.602776755
6.46	4.248495242								8.29	3.860729711
6.46	4.304065093								8.29	5.081404365
6.48	5.560681631								8.36	2.370243741
6.48	6.01615716								8.36	2.694627181
6.5	6.396929655								8.36	2.970414466
6.51	6.779921907								8.36	3.000719815
6.59	5.192956851								8.36	3.034952987
6.6	3.988984047								8.36	3.964615456
6.6	4.543294782								8.43	2.332143895
6.6	6.413458957								8.43	4.096009842
6.63	7.313220387								8.43	4.254193263
6.64	8.455317788								8.5	2.667228207
6.66	5.991464547								8.5	3.04927304
6.68	8.748304912								8.5	3.254242969
6.68	7.090076836								8.5	3.374168709
6.73	9.059517482								8.5	3.78191432
6.75	5.991464547								8.57	2.191653532
6.75	5.736572297								8.57	2.727852828
6.75	5.886104031								8.57	2.917770732
6.76	4.605170186								8.57	3.845883203
6.82	5.393627546								8.57	4.494238625
6.82	5.669880923								8.64	2.93385687
6.85	6.396929655								8.64	3.555348061
6.85	5.828945618								8.64	4.218036035
6.85	9.903487553								8.71	2.624668592
6.86	5.634789603								8.71	2.772588722
6.87	6.461468176								8.71	3.034952987
6.89	6.040254711								8.71	3.346389145
6.98	6.272877007								8.71	3.813307032
7	4.510859507								8.78	2.76000994
7.01	6.445719819								8.78	2.815408719
7.01	4.584967479								8.78	3.063390922
7.03	5.991464547								8.78	3.152736022
7.04	9.169518377								8.78	3.970291914
7.04	6.152732695								8.78	4.237000863
7.05	4.86753445								8.85	2.415913778
7.05	4.189654742								8.85	4.513054897
7.05	4.382026635								8.92	2.281361457
7.07	6.835184586								8.92	2.541601993
7.09	4.941642423								8.92	3.126760536
7.11	5.075173815								8.99	2.128231706
7.13	4.574710979								8.99	3.284663565
7.18	5.010635294								9.07	2.424802726
7.18	5.991464547								9.07	2.747270914
7.22	4.59511985								9.07	3.210843653
7.22	5.135798437								9.07	3.786459782
7.26	7.60090246								9.13	3.363841595
7.28	3.761200116								9.2	2.341805806
7.28	7.090076836								9.2	2.740840024
7.29	5.347107531								9.2	2.766319109
7.29	6.745236349								9.2	2.985681938
7.3	4.86753445								9.27	2.222459049
7.31	5.010635294								9.27	2.928523524
7.31	5.393627546								9.34	2.282382386
7.31	4.86753445								9.34	2.660259537
7.32	7.495541944								9.34	3.091042453
7.32	5.736572297								9.41	2.298577072
7.33	5.913503006								9.41	2.4765384
7.36	4.532599493								9.41	2.917770732
7.37	6.492239835								9.41	3.054001182
7.37	5.560681631								9.48	3.737669618
7.4	6.779921907								9.55	2.667228207
7.41	4.442651256								9.55	2.778819272
7.41	5.347107531								9.55	2.778819272
7.42	5.393627546								9.55	3.246490992
7.42	5.669880923								9.55	3.793239469
7.44	5.298317367								9.62	1.902107526
7.44	5.347107531								9.62	2.056684555
7.45	4.276666119								9.62	3.095577609
7.47	5.521460918								9.62	3.363841595
7.49	4.262679877								9.62	3.523415014
7.49	5.669880923								9.69	2.341805806
7.5	5.736572297								9.69	2.459588842
7.51	3.828641396								9.69	2.803360381
7.54	7.313220387								9.69	3.642835516
7.54	6.01615716								9.76	2.18492705
7.57	5.480638923								9.76	2.803360381
7.58	5.247024072								9.76	3.19047635
7.61	6.907755279								9.76	3.280911216
7.61	7.313220387								9.83	2.459588842
7.61	7.495541944								9.83	2.803360381
7.61	7.649692624								9.83	2.809402695
7.62	7.901007052								9.83	3.126760536
7.66	5.703782475								9.9	2.442347035
7.69	4.276666119								9.9	2.48490665
7.69	6.907755279								9.9	2.721295428
7.71	4.941642423								9.9	2.766319109
7.72	5.560681631								9.9	2.803360381
7.77	5.828945618								9.9	3.206803244
7.77	5.347107531								9.98	2.459588842
7.77	4.86753445								9.98	2.646174797
7.81	5.192956851								9.98	2.766319109
7.82	8.433811582								9.98	2.839078464
7.84	8.03915739								9.98	3.763522997
7.85	5.010635294								10.11	2.379546134
7.85	7.495541944								10.11	2.517696473
7.88	4.700480366								10.11	3.629660094
7.9	5.347107531								10.18	3.804437795
7.92	6.194405391								10.18	3.869115504
7.93	4.700480366								10.25	2.22028985
7.95	5.298317367								10.25	2.610069793
7.96	5.393627546								10.25	3.08190997
7.97	6.835184586								10.25	3.529297384
7.98	7.901007052								10.25	3.819907717
7.98	7.090076836								10.32	2.258633205
7.98	7.43838353								10.32	2.867898902
7.99	7.43838353								10.32	3.18221184
7.99	7.170119543								10.39	2.653241965
7.99	7.313220387								10.39	2.856470206
7.99	7.549609165								10.39	3.010620886
8	6.086774727								10.39	3.020424886
8	7.549609165								10.48	2.234306252
8.01	7.090076836								10.48	2.341805806
8.02	4.33073334								10.48	2.884800713
8.03	4.787491743								10.48	3.169685581
8.04	7.003065459								10.53	2.397895273
8.06	8.699514748								10.53	2.557227311
8.07	3.465735903								10.6	2.227861547
8.11	6.877296071								10.6	2.694627181
8.13	5.192956851								10.6	2.867898902
8.14	5.075173815								10.6	3.068052935
8.14	5.991464547								10.6	3.104586678
8.15	6.646390515								10.6	3.411147713
8.16	5.438079309								10.67	2.48490665
8.16	5.438079309								10.67	2.791165108
8.17	4.787491743								10.67	2.856470206
8.17	8.556413905								10.67	2.944438979
8.18	6.363028104								10.67	3.718438256
8.18	7.090076836								10.74	2.660259537
8.2	8.131530711								10.74	2.960105096
8.23	6.396929655								10.74	3.555348061
8.23	5.010635294								10.74	3.953164949
8.24	5.247024072								10.81	2.204972264
8.24	5.560681631								10.81	2.493205453
8.28	5.192956851								10.81	2.687847494
8.29	6.8134446								10.81	3.063390922
8.3	7.696212639								10.88	2.415913778
8.35	4.700480366								10.88	2.63188884
8.35	4.787491743								10.88	3.054001182
8.38	5.598421959								10.95	2.803360381
8.43	6.309918278								11.02	2.667228207
8.43	4.564348191								11.02	2.785011242
8.44	6.345636361								11.09	2.451005098
8.48	4.86753445								11.09	2.839078464
8.51	3.951243719								11.09	2.93385687
8.52	5.521460918								11.09	3.104586678
8.54	5.560681631								11.09	3.64805746
8.55	5.075173815								11.16	1.93874166
8.59	4.787491743								11.16	2.170195905
8.6	5.347107531								11.16	3.104586678
8.6	5.886104031								11.16	3.135494216
8.6	5.913503006								11.24	2.037316615
8.6	5.966146739								11.24	2.397895273
8.6	6.01615716								11.24	2.867898902
8.61	6.272877007								11.32	3.148453361
8.63	5.010635294								11.37	2.351375257
8.63	7.244227516								11.37	2.509599262
8.65	5.347107531								11.37	2.809402695
8.71	5.298317367								11.37	3.414442608
8.71	5.247024072
8.74	5.480638923
8.74	5.480638923
8.76	5.075173815
8.76	5.480638923
8.76	5.768320996
8.76	4.941642423
8.76	6.522092798
8.76	4.382026635
8.78	5.966146739
8.79	6.380122537
8.79	4.700480366
8.8	4.143134726
8.8	5.480638923
8.8	5.393627546
8.81	5.393627546
8.82	4.48863637
8.82	5.075173815
8.82	5.298317367
8.82	5.347107531
8.83	3.401197382
8.83	4.86753445
8.86	6.396929655
8.86	4.700480366
8.87	6.620073207
8.88	4.700480366
8.89	4.700480366
8.89	5.247024072
8.89	6.109247583
8.89	5.598421959
8.89	6.779921907
8.9	4.262679877
8.94	6.327936784
8.94	6.507277712
8.94	7.549609165
8.97	5.010635294
9.1	5.438079309
9.1	5.521460918
9.1	6.593044534
9.12	4.406719247
9.12	5.857933154
9.14	5.075173815
9.14	5.480638923
9.14	5.634789603
9.16	5.010635294
9.18	4.86753445
9.2	5.010635294
9.2	4.143134726
9.22	7.170119543
9.22	5.703782475
9.22	5.768320996
9.28	4.110873864
9.65	3.80666249
9.69	4.605170186
9.7	4.605170186
9.72	4.605170186
9.74	3.17805383
9.77	4.158883083
9.82	4.48863637
9.83	5.768320996
9.87	4.941642423
10.02	5.010635294
10.03	4.86753445
10.03	5.828945618
10.05	4.86753445
10.07	4.700480366
10.1	4.86753445
10.12	5.480638923
10.12	5.598421959
10.17	5.075173815
10.18	4.941642423
10.22	5.298317367
10.22	3.988984047
10.26	6.492239835
10.28	4.48863637
10.29	4.262679877
10.3	6.733401892
10.31	5.393627546
10.33	3.988984047
10.34	4.700480366
10.36	4.700480366
10.37	6.063785209
10.37	5.634789603
10.39	6.396929655
10.4	6.173786104
10.46	3.496507561
10.47	5.247024072
10.48	5.669880923
10.48	6.380122537
10.56	4.700480366
10.57	3.526360525
10.6	7.783224016
10.61	5.247024072
10.61	5.247024072
10.62	3.610917913
10.64	5.828945618
10.65	5.669880923
10.65	5.521460918
10.66	4.700480366
10.7	2.833213344
10.7	2.261763098
10.71	4.86753445
10.71	5.886104031
10.73	4.521788577
10.73	5.857933154
10.75	5.192956851
10.76	4.465908119
10.76	3.828641396
10.76	5.075173815
10.76	5.940171253
10.77	4.290459441
10.78	6.445719819
10.79	5.347107531
10.8	6.396929655
10.83	5.135798437
10.83	5.393627546
10.84	3.135494216
10.84	4.33073334
10.84	4.369447852
10.85	2.944438979
10.85	8.455317788
10.85	5.135798437
10.86	4.605170186
10.87	5.438079309
10.87	5.298317367
10.88	3.828641396
10.88	5.634789603
10.88	4.700480366
10.89	3.610917913
10.89	4.86753445
10.89	5.393627546
10.9	5.480638923
10.91	7.090076836
10.91	4.110873864
10.91	4.454347296
10.92	4.430816799
10.92	6.063785209
10.93	5.075173815
10.99	4.204692619
11	5.247024072
11	5.393627546
11.04	8.517193191
11.06	2.772588722
11.06	5.075173815
11.07	4.86753445
11.14	6.063785209
11.15	4.700480366
11.18	4.941642423
11.18	5.828945618
11.18	8.29404964
11.19	4.86753445
11.2	4.454347296
11.21	5.247024072
11.23	4.204692619
11.24	4.700480366
11.26	3.891820298
11.28	4.605170186
11.29	5.736572297
11.3	1.871802177
11.38	5.480638923
11.4	5.669880923
11.42	5.521460918
11.44	5.438079309
11.46	3.850147602
11.46	5.828945618
11.47	5.799092654
11.49	2.564949357
11.61	5.886104031
11.64	6.672032945
11.66	5.703782475
11.7	5.634789603
11.7	6.82437367
11.71	6.363028104
11.71	7.003065459
11.72	5.438079309
11.73	6.82437367
11.74	7.003065459
11.74	6.606650186
11.74	6.866933284
11.74	9.210340372
11.75	6.214608098
11.78	7.43838353
11.79	6.684611728
11.82	8.974618038
11.83	9.61580548
11.84	5.828945618
11.91	9.210340372
11.94	7.003065459
11.95	6.684611728
11.97	6.29156914
11.98	6.646390515
12	5.991464547
12	7.090076836
12.03	5.669880923
12.07	7.244227516
12.07	7.313220387
12.07	7.377758908
12.1	7.090076836
12.11	7.003065459
12.11	5.991464547
12.11	6.579251212
12.11	6.646390515
12.13	5.598421959
12.14	6.684611728
12.17	6.29156914
12.18	7.43838353
12.19	6.907755279
12.24	5.966146739
12.28	6.345636361
12.28	6.606650186
12.3	5.736572297
12.31	3.663561646
12.31	6.086774727
12.32	6.173786104
12.33	3.17805383
12.33	5.991464547
12.33	6.633318433
12.33	6.672032945
12.39	6.253828812
12.42	6.109247583
12.42	6.131226489
12.43	5.736572297
12.46	3.17805383
12.52	5.135798437
12.53	3.218875825
12.54	5.560681631
12.55	5.669880923
12.56	2.208274414
12.56	3.951243719
12.57	6.606650186
12.59	5.192956851
12.59	3.761200116
12.6	8.131530711
12.61	5.075173815
12.61	8.665613197
12.61	9.059517482
12.61	9.210340372
12.61	10.30895266
12.63	5.703782475
12.63	5.857933154
12.63	6.194405391
12.64	6.272877007
12.66	5.886104031
12.69	7.170119543
12.7	5.598421959
12.73	5.703782475
12.74	5.799092654
12.75	6.802394763
12.75	8.648221454
12.77	9.190137665
12.79	8.242756346
12.8	5.768320996
12.81	6.363028104
12.82	8.131530711
12.83	7.377758908
12.83	7.170119543
12.83	7.313220387
12.9	3.555348061
12.94	6.109247583
12.99	4.317488114
13.08	4.86753445
13.13	5.480638923
13.13	6.721425701
13.13	6.131226489
13.14	5.828945618
13.16	2.833213344
13.3	5.828945618
13.33	3.912023005
13.45	4.941642423
13.47	6.70930434
13.56	4.605170186
13.58	4.382026635
13.64	6.173786104
13.66	5.075173815
13.69	4.574710979
13.7	7.244227516
13.73	3.828641396
13.73	6.194405391
13.76	6.29156914
13.78	5.075173815
13.78	5.298317367
13.83	5.598421959
13.85	4.043051268
13.85	5.247024072
13.85	5.634789603
13.86	2.48490665
13.86	1.945910149
13.86	4.86753445
13.88	4.521788577
13.93	5.347107531
13.95	3.828641396
13.96	5.736572297
13.97	3.583518938
13.97	5.192956851
13.98	4.477336814
13.98	5.799092654
14.01	5.347107531
14.02	2.564949357
14.02	5.010635294
14.02	5.135798437
14.02	5.247024072
14.02	5.075173815
14.02	5.298317367
14.02	5.634789603
14.03	2.397895273
14.04	4.127134385
14.05	3.17805383
14.05	4.262679877
14.06	4.574710979
14.09	4.86753445
14.11	5.247024072
14.13	5.298317367
14.15	3.218875825
14.15	4.86753445
14.16	2.890371758
14.16	7.377758908
14.18	5.010635294
14.18	3.433987204
14.19	5.736572297
14.21	4.430816799
14.22	3.496507561
14.23	5.480638923
14.24	4.86753445
14.25	3.555348061
14.25	4.941642423
14.25	5.669880923
14.26	5.828945618
14.27	4.158883083
14.27	4.204692619
14.27	5.192956851
14.27	3.784189634
14.28	5.075173815
14.3	6.063785209
14.3	4.430816799
14.32	5.075173815
14.32	6.413458957
14.33	5.560681631
14.33	4.077537444
14.33	4.86753445
14.34	5.347107531
14.34	5.560681631
14.34	5.480638923
14.35	6.345636361
14.36	5.192956851
14.38	2.302585093
14.39	3.496507561
14.43	7.003065459
14.44	5.857933154
14.47	5.135798437
14.52	5.736572297
14.52	5.438079309
14.53	5.913503006
14.56	3.36729583
14.58	5.192956851
14.59	3.871201011
14.59	5.010635294
14.59	5.075173815
14.59	5.480638923
14.6	4.941642423
14.61	4.406719247
14.61	4.941642423
14.62	5.560681631
14.63	2.48490665
14.63	4.941642423
14.65	6.086774727
14.66	4.553876892
14.66	5.347107531
14.66	5.298317367
14.67	4.787491743
14.71	6.214608098
14.75	3.988984047
14.77	2.708050201
14.78	5.010635294
14.78	6.907755279
14.78	7.170119543
14.78	6.380122537
14.78	6.56526497
14.81	4.430816799
14.85	5.521460918
14.86	5.669880923
14.87	2.397895273
14.87	6.309918278
14.88	5.393627546
14.88	5.598421959
14.91	7.003065459
14.91	5.799092654
14.93	6.756932389
14.94	5.010635294
14.94	6.152732695
14.94	6.56526497
14.95	7.244227516
14.95	7.824046011
14.96	7.003065459
14.97	7.696212639
14.97	6.413458957
14.98	6.551080335
14.98	7.549609165
14.98	6.65929392
14.98	10.30895266
15.01	6.086774727
15.02	7.003065459
15.04	5.135798437
15.05	6.086774727
15.05	6.327936784
15.07	5.480638923
15.09	4.110873864
15.12	6.109247583
15.14	5.634789603
15.14	5.521460918
15.15	5.703782475
15.28	4.454347296
15.3	9.210340372
15.38	5.438079309
15.4	6.646390515
15.4	6.768493212
15.42	4.510859507
15.48	6.8134446
15.53	5.075173815
15.55	6.380122537
15.59	6.29156914
15.69	5.913503006
15.74	5.857933154
15.74	5.886104031
15.79	4.110873864
15.81	5.521460918
15.83	7.549609165
15.85	6.65929392
15.88	6.507277712
15.89	7.090076836
15.89	7.170119543
15.91	7.170119543
15.91	7.170119543
15.92	7.090076836
15.92	6.345636361
15.94	6.756932389
15.94	7.43838353
15.94	6.620073207
15.96	5.634789603
15.96	6.345636361
15.99	5.940171253
15.99	7.495541944
16.02	6.131226489
16.02	5.991464547
16.02	6.063785209
16.02	6.536691598
16.05	6.327936784
16.06	5.521460918
16.07	6.445719819
16.07	6.522092798
16.08	4.564348191
16.08	5.560681631
16.09	5.480638923
16.09	6.802394763
16.11	6.086774727
16.13	6.109247583
16.14	4.86753445
16.14	4.941642423
16.14	4.941642423
16.14	5.075173815
16.15	3.912023005
16.17	4.787491743
16.19	5.192956851
16.19	6.040254711
16.2	6.363028104
16.2	6.633318433
16.21	3.891820298
16.22	4.49980967
16.24	5.393627546
16.24	6.461468176
16.24	7.313220387
16.25	5.703782475
16.26	5.703782475
16.29	5.135798437
16.34	6.476972363
16.35	6.476972363
16.36	6.040254711
16.42	4.700480366
16.48	6.152732695
16.52	6.194405391
16.74	4.477336814
16.85	5.736572297
16.85	5.828945618
16.85	5.828945618
16.85	5.857933154
16.85	5.135798437
16.85	5.192956851
17.02	4.442651256
17.12	5.075173815
17.25	4.941642423
17.25	4.941642423
17.28	5.075173815
17.3	6.040254711
17.37	5.010635294
17.44	5.913503006
17.44	5.247024072
17.44	5.298317367
17.45	4.700480366
17.45	4.787491743
17.45	6.866933284
17.47	5.247024072
17.48	6.131226489
17.5	5.247024072
17.5	6.672032945
17.51	6.768493212
17.51	4.941642423
17.54	6.309918278
17.54	4.007333185
17.55	3.258096538
17.55	5.298317367
17.55	5.438079309
17.55	5.010635294
17.56	3.737669618
17.56	3.761200116
17.56	3.931825633
17.56	3.970291914
17.56	4.143134726
17.56	4.234106505
17.56	4.276666119
17.56	5.768320996
17.57	3.526360525
17.59	4.521788577
17.61	4.86753445
17.61	5.298317367
17.61	5.913503006
17.62	5.480638923
17.63	6.109247583
17.65	5.913503006
17.65	5.010635294
17.66	7.495541944
17.67	4.043051268
17.68	5.913503006
17.71	2.028148247
17.74	1.887069649
17.74	2.091864062
17.74	2.944438979
17.78	4.025351691
17.79	5.192956851
17.81	4.304065093
17.81	3.737669618
17.82	2.48490665
17.84	5.736572297
17.85	4.025351691
17.85	2.128231706
17.9	4.454347296
17.9	6.907755279
17.92	2.944438979
17.92	3.17805383
17.95	7.377758908
17.97	2.564949357
17.97	2.995732274
17.97	2.261763098
17.99	3.610917913
18.01	2.397895273
18.01	2.63905733
18.01	2.174751721
18.02	3.044522438
18.02	3.044522438
18.05	5.521460918
18.06	2.708050201
18.06	2.944438979
18.06	2.944438979
18.06	2.995732274
18.06	3.091042453
18.1	2.833213344
18.1	2.890371758
18.1	3.63758616
18.11	3.496507561
18.11	3.80666249
18.12	5.560681631
18.13	2.041220329
18.13	2.054123734
18.13	2.397895273
18.15	3.713572067
18.18	4.700480366
18.18	4.454347296
18.19	2.833213344
18.19	2.890371758
18.19	2.890371758
18.19	3.970291914
18.24	3.988984047
18.29	2.240709689
18.3	7.090076836
18.35	5.075173815
18.38	3.17805383
18.38	3.80666249
18.38	6.01615716
18.39	2.63905733
18.39	6.380122537
18.4	4.369447852
18.42	2.104134154
18.43	2.2300144
18.44	3.784189634
18.44	7.495541944
18.45	2.995732274
18.46	5.799092654
18.46	4.143134726
18.49	3.761200116
18.49	4.290459441
18.5	5.393627546
18.51	5.075173815
18.52	8.03915739
18.53	6.01615716
18.56	6.309918278
18.57	6.866933284
18.6	2.302585093
18.63	9.392661929
18.63	8.070906089
18.63	8.188689124
18.64	8.476371197
18.68	2.397895273
18.72	5.075173815
18.74	3.610917913
18.74	6.845879875
18.77	8.433811582
18.77	4.248495242
18.77	4.317488114
18.78	9.472704636
18.79	3.988984047
18.79	4.290459441
18.8	4.787491743
18.83	4.189654742
18.84	6.086774727
18.85	5.598421959
18.86	6.606650186
18.86	3.80666249
18.86	6.845879875
18.86	5.480638923
18.86	6.345636361
18.87	4.143134726
18.87	4.941642423
18.87	6.593044534
18.88	5.966146739
18.88	5.991464547
18.88	5.634789603
18.88	6.756932389
18.89	4.382026635
18.89	4.700480366
18.89	4.025351691
18.9	4.077537444
18.9	8.070906089
18.9	6.173786104
18.91	5.438079309
18.91	4.59511985
18.94	6.272877007
18.96	5.010635294
18.96	4.17438727
18.96	5.480638923
18.96	5.075173815
18.96	5.669880923
18.97	4.941642423
18.97	5.736572297
18.97	4.574710979
19.01	4.33073334
19.01	4.304065093
19.01	6.063785209
19.01	4.343805422
19.02	6.253828812
19.02	6.152732695
19.02	6.109247583
19.02	6.234410726
19.02	6.253828812
19.03	5.634789603
19.03	6.363028104
19.03	3.17805383
19.04	8.29404964
19.05	6.063785209
19.07	4.442651256
19.08	4.521788577
19.09	5.521460918
19.09	4.382026635
19.1	2.302585093
19.1	3.465735903
19.11	6.877296071
19.13	5.438079309
19.15	5.075173815
19.15	5.768320996
19.16	7.696212639
19.25	4.59511985
19.33	5.298317367
19.7	2.995732274
20.62	2.995732274
20.62	3.433987204
20.68	3.663561646
20.69	4.025351691
20.78	4.48863637
20.87	4.700480366
20.87	5.192956851
20.91	3.912023005
