# Supplementary material for: Usefulness of continuous probability distributions of rates for modelling radionuclide biokinetics in humans and animals
Source: Sci Rep. 2019 Feb 4;9:1218. doi: 10.1038/s41598-018-38046-9 (PMC6362015; doi:10.1038/s41598-018-38046-9)
Supplement: Supplementary file 3 — Supplementary Dataset 3 [file 41598_2018_38046_MOESM3_ESM.xlsx]

## Sheet: Data_Set_I
Data set: Plutonium kinetics in humans, time measured in days	Subject 1				Subject 2				Subject 3				Subject 4				Subject 5
	ME model	BE model	GE model	PD model	ME model	BE model	GE model	PD model	ME model	BE model	GE model	PD model	ME model	BE model	GE model	PD model	ME model	BE model	GE model	PD model
Akaike weight	6.83e-21	3.4e-08	1.29e-10	1	7.62e-20	2.35e-08	8.23e-11	1	6.35e-19	1.41e-06	1.37e-09	1	0.0414885	0.579586	0.0044826	0.374443	3.83e-09	0.000337032	7.1939e-05	1
RMSE	1.36165	0.394818	0.489171	0.203765	1.14997	0.371054	0.461207	0.188811	1.27529	0.28159	0.391712	0.148231	1.21752	0.441811	0.718448	0.46154	1.20915	0.462217	0.509055	0.280437
RMSE loss	19846.5	7706.26	915.06	110.349	19149.5	7366.96	914.887	19.2682	13047.9	2245.97	611.707	-61.5809	144557	63436.6	3605.2	1037.22	41819.7	28807.9	1204.86	166.697
Intercept (Q in all models)	-3.50508	-1.0922	-0.727863	7.78952	-3.00771	-0.345546	-0.665266	8	-2.87476	-0.333516	-0.370954	8	-2.19804	0.0284209	-0.54356	8	-2.43473	-0.13544	0.0215775	8
95% CIs	-4.135	-1.57	-1.19593	5.84482	-3.5304	-0.566643	-1.09604	5.8002	-3.56986	-0.544984	-0.611512	6.01646	-3.14146	0.0173002	-0.896166	4.88581	-3.13113	-0.222147	0.0130883	5.44057
	-2.87	-0.532	-0.44187	10.172	-2.48131	-0.227115	-0.403868	10.2041	-2.18759	-0.235585	-0.225043	10.5352	-1.33328	0.0466156	-0.329708	12.6015	-1.73896	-0.0833857	0.0355753	10.7138
Fast exponential decay rate (k1 in ME model or k2 in BE model)	0.0015958	0.179924			0.00163089	0.312185			0.00211191	0.312147			0.00605426	0.517471			0.00786963	0.349489
95% CIs	0.000655865	0.11677			0.000989283	0.256041			0.00128107	0.267142			0.00367211	0.427795			0.00477364	0.274616
	0.00253569	0.279601			0.00240558	0.366474			0.00316397	0.349455			0.00998039	0.625406			0.0128378	0.437896
Slow exponential decay rate (k2 in BE model)		0.000436213				0.000733016				0.000536562				0				0.00335688
95% CIs		0.000104254				0.000509633				0.000411201				0				0.00207661
		0.000766423				0.00100296				0.000783728				1.64e-06				0.00541061
Fast exponential rate fraction (F in BE model)		0.981158				0.978998				0.987369				0.99				0.978915
95% CIs		0.968403				0.969955				0.982976				0.98318				0.965761
		0.989				0.983443				0.98981				0.994034				0.985648
Mean decay rate (mu in GE model) or power dependence (mu in PD model)			47.3478	2870.59			55.4979	363.448			51.342	2049.59			39.4692	368.011			27.8408	142.894
95% CIs			2.87219	177.668			3.36658	22.1847			3.11448	130.25			2.39393	22.3505			1.68886	8.74152
			178.033	4710.35			291.454	594.361			84.6162	3363.17			65.0695	606.466			45.8987	234.182
Stretch exponent (r in GE model)			8.24714				8.10744				8.01575				7.60189				8.39144
95% CIs			0.500264				0.49179				0.486228				0.461124				0.509017
			13.5806				133.506				13.2011				12.5324				13.8337
Variance parameter (nu in GE and PD models)			11.8135	0.671757			13.0848	0.535075			11.7729	0.660084			11.4314	0.539574			9.2401	0.429626
95% CIs			0.716773	0.583027			0.793906	0.463973			0.715865	0.572371			0.693363	0.397738			0.562064	0.351808
			194.723	0.750863			121.568	0.616783			193.951	0.747231			188.463	0.748217			15.2305	0.51872
Time effect parameter (z in PD model)				0.118338				0.44524				0.157697				0.564045				0.505961
95% CIs				0.0738167				0.281656				0.0989218				0.342134				0.306903
				0.190925				0.716869				0.257267				0.928799				0.814635

## Sheet: Data_Set_II
Data set: Strontium kinetics in humans, time measured in minutes	Subject 1				Subject 2				Subject 3
	ME model	BE model	GE model	PD model	ME model	BE model	GE model	PD model	ME model	BE model	GE model	PD model
Akaike weight	0.728445	0	0.132405	0.13915	0.332645	0	0.550832	0.116523	0.997504	0	0.00165847	0.000837351
RMSE	0.252414	0.252414	0.14139	0.140689	0.243828	0.243828	0.147785	0.168209	0.1645	0.1645	0.147347	0.157769
RMSE loss	1002.07	1002.07	406.708	457.634	4543.48	4543.56	248.793	292.832	1132.71	1132.71	852.978	838.533
Intercept (Q in all models)	2.45998	2.46159	2.76537	2.71397	2.37429	3.00178	2.81209	2.6081	2.7587	4.12194	2.88287	2.80612
95% CIs	2.25352	2.25518	2.60409	2.54047	2.20211	2.54751	2.63042	2.44304	2.63065	3.25594	2.73582	2.66495
	2.66517	2.66719	2.96248	2.93441	2.54909	3.94323	2.98576	2.77945	2.8886	6.72155	3.03272	2.944
Fast exponential decay rate (k1 in ME model or k2 in BE model)	0.0012339	30			0.000523249	30			0.00194649	28.9629
95% CIs	0.000822304	18.1991			0.000413482	18.2087			0.00168213	17.6211
	0.00163699	49.4589			0.000634832	49.3716			0.00220966	47.7448
Slow exponential decay rate (k2 in BE model)		0.0012339				0.000523249				0.00194649
95% CIs		0.000832821				0.000414693				0.00169266
		0.00164029				0.00063328				0.002195
Fast exponential rate fraction (F in BE model)		0.00160674				0.466069				0.744169
95% CIs		0.000975048				0.282723				0.451421
		0.00264864				0.768392				0.979806
Mean decay rate (mu in GE model) or power dependence (mu in PD model)			0.0118387	4.02038			0.0681383	0.771417			0.00858405	6.43068
95% CIs			0.00719557	2.44627			0.0419952	0.581474			0.00525366	3.93949
			0.0194617	6.62694			0.111501	1.03857			0.0139895	10.552
Stretch exponent (r in GE model)			0.868428				0.427766				0.798222
95% CIs			0.720205				0.36391				0.722255
			1.04798				0.491965				0.870106
Variance parameter (nu in GE and PD models)			1.1319	0.827074			0	0			0	0
95% CIs			0.693542	0.501709			0	0			0	0
			1.85787	1.36088			6.07e-07	1.64e-06			6.09e-07	1.64e-06
Time effect parameter (z in PD model)				0.0013007				0.00360346				0.000379515
95% CIs				0.000788951				0.00218572				0.000230198
				0.00214385				0.00593934				0.000625432

## Sheet: Data_Set_III
Data set: Indium-labeled antibodies in mouse blood, time measured in hours						Data set: Cesium in sea urchins, time measured in days
	ME model	BE model	GE model	PD model			ME model	BE model	GE model	PD model
Akaike weight	0.25345	0.253246	0.246693	0.246612		Akaike weight	2.12e-12	0.451305	0.195416	0.353279
RMSE	0.139613	0.116083	0.116243	0.116245		RMSE	0.504074	0.089819	0.094352	0.0911222
RMSE loss	108.186	67.5537	44.8441	42.36		RMSE loss	1061.66	729.44	483.939	273.458
Intercept (Q in all models)	3.63439	3.72986	3.74176	3.73438		Intercept (Q in all models)
95% CIs	3.52536	3.60677	3.58086	3.61115		95% CIs
	3.74342	4.19609	5.21976	4.18251
Fast exponential decay rate (k1 in ME model or k2 in BE model)	0.0118358	0.0841474				Fast exponential decay rate (k1 in ME model or k2 in BE model)	0.0969229	0.188579
95% CIs	0.00945684	0.0191015				95% CIs	0.0857768	0.167269
	0.0142148	1.20499					0.108069	0.22158
Slow exponential decay rate (k2 in BE model)		0.00633754				Slow exponential decay rate (k2 in BE model)		0.0293472
95% CIs		0.000633754				95% CIs		0.0160529
		0.0111541						0.0404111
Fast exponential rate fraction (F in BE model)		0.348235				Fast exponential rate fraction (F in BE model)		0.86458
95% CIs		0.107953				95% CIs		0.804924
		0.653						0.915591
Mean decay rate (mu in GE model) or power dependence (mu in PD model)			0.0472794	0.430639		Mean decay rate (mu in GE model) or power dependence (mu in PD model)			0.225195	5.43443
95% CIs			0	0.258814		95% CIs			0.0990857	1.35861
			0.142311	>1e6					0.585506	>2000
Stretch exponent (r in GE model)			0.936438			Stretch exponent (r in GE model)			1.25811
95% CIs			0.557181			95% CIs			0.864321
			56.1863						2.02556
Variance parameter (nu in GE and PD models)			2.084	1e-06		Variance parameter (nu in GE and PD models)			0.990638	0.351356
95% CIs			0	0		95% CIs			0.502254	0
			5.48093	>1e6					1.84259	0.734333
Time effect parameter (z in PD model)				0.0941339		Time effect parameter (z in PD model)				0.0496228
95% CIs				0		95% CIs				0
				0.262634						0.237197

## Sheet: Data_Set_IV
Data set: Cesium kinetics in animals from areas contaminated by the Fukushima nuclear accident, time measured in 100 day intervals	Wild boar				Black bear				Sika deer				Ocellate spot skate
	ME model	BE model	GE model	PD model	ME model	BE model	GE model	PD model	ME model	BE model	GE model	PD model	ME model	BE model	GE model	PD model
Akaike weight	0.028	0.029	0.943	0	0.624	0.132	0.124	0.121	0.037111	0.685438	0.0906484	0.186803	0.0405959	0.426219	0.26724	0.265945
RMSE	1.42	1.417	1.413	1.42	1.029	1.028	1.028	1.028	0.927873	0.82545	0.862563	0.84911	0.708283	0.702838	0.703416	0.703421
RMSE loss	50.29	56.31	26.64	50.12	106.66	108.13	901.53	107.84	268.177	-23.9272	97.3777	48.9046	-132.097	-48.0083	-104.478	-121.532
Intercept (Q in all models)	6.76731	12.2193	6.6066	6.76843	5.06905	5.19667	5.15376	5.23307	4.81496	6.0059	5.8412	9.91879	4.71141	5.03422	4.98131	4.99768
95% CIs	6.60489	7.94256	6.50024	6.60599	4.8308	4.86408	4.74661	4.85105	4.26606	5.08699	4.67296	8.13341	4.63497	4.85176	4.82673	4.84936
	6.92972	13.7834	6.74534	6.93088	5.30729	12.1082	13.3998	6.16979	5.36387	7.66352	8.52815	15.5725	4.80368	5.2506	5.17914	5.12757
Fast exponential decay rate (k1 in ME model or k2 in BE model)	0.0622086	64.7151			0.0461565	0.116142			0.0554261	0.817847			0.176674	0.570252
95% CIs	0.0485227	4.59477			0.0260323	0			0.0140782	0.278068			0.16223	0.459256
	0.076019	96.4255			0.0662808	>200			0.0968293	2.69072			0.190004	0.863345
Slow exponential decay rate (k2 in BE model)		0.0613899				0				0				0.135798
95% CIs		0.0476386				0				0				0.116667
		0.0750185				0.0635				0.038				0.140757
Fast exponential rate fraction (F in BE model)		0.995756				0.684283				0.878593				0.489888
95% CIs		0.721923				0				0.648401				0.38583
		1				1				0.977				0.600763
Mean decay rate (mu in GE model) or power dependence (mu in PD model)			1e-06	3255.41			0.0394109	5.17013			167.259	237.512			0.357842	1.68673
95% CIs			0	1.85558			3.94109e-07	0.235241			0	24.2263			0.258149	1.38016
			1.5e-06	87570.5			0.0602987	42.395			>2000	4037.71			0.518257	2.31755
Stretch exponent (r in GE model)			6.58442				1.61277				4.55882				1.03753
95% CIs			3.549				0.0149988				0.2325				0.810294
			7.34163				>300				23.7059				1.2058
Variance parameter (nu in GE and PD models)			7.25685	1e-06			2.97139	1.02472			10.1263	1.09303			0.631942	0
95% CIs			3.9695	0			0	0			1.73161	0.0590238			0.392189	0
			10.3773	0.52			>2000	4.47801			231.893	2.15328			1.04154	1.63e-06
Time effect parameter (z in PD model)				1.91263e-05				0.0204022				1.03851				0.223677
95% CIs				1.4842e-05				6.12066e-05				0.00197316				0.136495
				2.73506e-05				0.208102				2108.17				0.336047
